# Supplementary material for: Chlorogenic Acid Enhances the Intestinal Health of Weaned Piglets by Inhibiting the TLR4/NF-κB Pathway and Activating the Nrf2 Pathway
Source: Int J Mol Sci. 2024 Sep 15;25(18):9954. doi: 10.3390/ijms25189954 (PMC11432128; doi:10.3390/ijms25189954)
Supplement: Supplementary file 1 [file ijms-25-09954-s001.zip]

Archive with 1 entries (1 files):
- ijms-3180316-supplementary.pdf
